# Supplementary material for: Genome-wide identification and analysis of the WUSCHEL-related homeobox (WOX) gene family in allotetraploid Brassica napus reveals changes in WOX genes during polyploidization
Source: BMC Genomics. 2019 Apr 25;20:317. doi: 10.1186/s12864-019-5684-3 (PMC6482515; doi:10.1186/s12864-019-5684-3)
Supplement: Supplementary file 3 — Table S3. The FPKM values of all WOX genes of B. napus and its diploid progenitors (B. rapa and B. oleracea) in four tissues. (XLSX 21 kb) [file 12864_2019_5684_MOESM3_ESM.xlsx]

## Sheet: B. rapa
Table S3 The FPKM values of all WOX genes of B. napus and its diploid progenitors (B. rapa and B. oleracea) in four tissues.
Gene name	Gene ID	RF1_FPKM	RF2_FPKM	RF3_FPKM	RL1_FPKM	RL2_FPKM	RL3_FPKM	RQ1_FPKM	RQ2_FPKM	RQ3_FPKM	RS1_FPKM	RS2_FPKM	RS3_FPKM
BrWUSa	Bra039894	0	0	0	0	0	0	0	0	0	0	0	0
BrWUSb	Bra024485	0	0	0	0	0	0	0	0	0	0	0	0
BrWUSc	Bra037245	0	0	0	0.1	0	0	0	0	0	0	0	0
BrWOX1a	Bra022267	0.23	0.98	1.23	0	0.54	0.71	0	1.03	1.03	0	0	0
BrWOX1b	Bra001694	1.52	3.89	2.22	0.72	1.26	0.1	0.16	0.78	0.24	0	0	0
BrWOX3a	Bra000484	0	0	0	0	0	0	0	0	0	0	0	0
BrWOX3b	Bra035688	0	0	0.76	0	0	0	0	0	0	0	0	0
BrWOX4a	Bra014055	13.81	10.18	9.41	0.26	2.37	0.88	36.4	23.76	39.95	42.58	14.11	72.37
BrWOX4b	Bra032212	0.69	1.8	0.35	0	0.54	0.6	0.6	1.77	2.48	11.44	4.21	4.06
BrWOX6a	Bra017448	0	0	0	0	0	0	0	0	0	0	0	0
BrWOX6b	Bra026791	0	0	0.44	0	0	0	0	0	0	0	0	0
BrWOX7a	Bra009132	0	0	0	0	0	0	0.86	0.84	0.67	0	0	0
BrWOX7b	Bra028749	0	0	0	0.22	0	0	0	0	0	0	0	0
BrWOX8	Bra022008	0	0.53	0	0	0	0	1.5	0.18	0	0	0	0
BrWOX9a	Bra022960	1.09	0.13	1.09	0	0	0	0.49	0	0.49	0	0	0
BrWOX9b	Bra005464	0.41	0	0	0	0	0	0	0.49	0.07	0	0	0
BrWOX11a	Bra031980	0	0	0	0	0	0	0	0	0	0	0.62	0
BrWOX11b	Bra036446	0	0	0	0	0	0	0	0	0	0	0	0
BrWOX12a	Bra023638	0	0	0	0	0	0	0	0	0	0	0	0
BrWOX12b	Bra002108	0	0.71	0	0	0	0	0	0	0.32	0	0	0
BrWOX13a	Bra017720	7.02	5.61	8.96	2.48	4.8	5.28	3.14	0	3.87	8.47	4.01	5.41
BrWOX13b	Bra011623	12.3	24.18	17.5	3.76	3.93	0.73	19.45	30.5	27.08	13.78	11.95	22.39
BrWOX13c	Bra010531	0	0	0	0	0	0	0.26	0	0	0	0	0
BrWOX14a	Bra025839	0.15	0	0.3	0	0	0.39	0.64	4.5	3.41	0.78	1.27	2.2
BrWOX14b	Bra012245	0	0	0	0	0	0	0	0	0	0	0	0

## Sheet: B. oleracea
Gene name	Gene ID	OF1_FPKM	OF2_FPKM	OF3_FPKM	OL1_FPKM	OL2_FPKM	OL3_FPKM	OQ1_FPKM	OQ2_FPKM	OQ3_FPKM	OS1_FPKM	OS2_FPKM	OS3_FPKM
BoWUSa	Bol012463	0.38	0.49	0.37	0	0	0	0	0	0	0	0	0
BoWUSb	Bol007486	1.9	1.27	1.86	0	0	0	0.6	0.24	0	0	0	0
BoWOX1a	Bol013842	1.87	2.33	1.83	7.74	10.92	4.8	3.76	1.49	0.67	0.31	0.1	0
BoWOX1b	Bol022905	4.24	4.03	4.16	1.73	9.45	5	2.6	0.96	0	0.1	0	0
BoWOX2a	Bol015487	0	0	0	0	0.15	0	3.51	5.92	3.58	0	0	0.61
BoWOX2b	Bol017313	0	0	0.15	0	0	0	0	0	0	0	0	0
BoWOX3a	Bol033227	1.82	1.93	2.28	0	0.16	0	0	0	0	0	0	0
BoWOX3b	Bol032947	0.19	0	0.18	0	0	0	0	0	0	0	0	0
BoWOX4a	Bol037032	21.99	26.66	22.03	2.82	6.4	6.22	56.28	25.13	57.45	8.48	25.62	0.15
BoWOX4b	Bol043226	4.15	1.79	3.01	5.9	6.07	7.11	7.89	3.8	5.45	12.2	16.33	2.16
BoWOX5	Bol005895	0.44	0	0	0	0.64	1.1	0	0	0	0	0	0
BoWOX6a	Bol018879	0	0	0	0	0	0	0	0	0	0	0	0
BoWOX6b	Bol031538	1.05	1.46	1.03	0.3	0	0	0	0	0	0	0	0
BoWOX7a	Bol044014	0	0	0	0	0	0	0	0	0	0	0	0
BoWOX7b	Bol024490	3.7	6.11	3.63	0	0.85	0	0.88	0.45	0.23	0	0	0
BoWOX8	Bol022811	0.69	0.11	0.11	0	0	0	0.35	0	0	0	0	0
BoWOX9a	Bol036992	0.26	0.42	0.42	0	0	0	0.43	0	1.1	0.17	0	0
BoWOX9b	Bol027305	0.27	0.36	0.09	0	0	0	0	0	0	0	0	0
BoWOX11a	Bol003826	0	0	0	0	0	0	0	0	0	0.25	0.12	0.25
BoWOX11b	Bol001196	0	0	0	0	0	0	0	0	0	0	0	0
BoWOX12a	Bol028614	0.13	0.13	0	0	0.5	0	0	0.16	0.16	0.5	0.47	0.71
BoWOX12b	Bol021367	0	0	0	0	0	0	0	0	0	0	0	0
BoWOX12c	Bol019774	0.14	0.13	0.4	0.13	0	0.28	0	0	0	0.14	0.12	0
BoWOX13a	Bol029067	22.71	23.49	19.61	26.03	23.3	24.74	59.34	62.87	38.75	41.06	41.78	38.65
BoWOX13b	Bol018704	10.78	10.92	9.15	12.77	12.82	7.63	12.47	12.45	14.09	27.26	23.62	18.04
BoWOX13c	Bol016371	0	0.18	0	0	0	0	0.36	0	0	0	0	0
BoWOX14a	Bol026982	0	0	0.19	0.19	2.47	0.78	1.56	1.8	0.42	2.72	1.91	0.58
BoWOX14b	Bol025459	0	0	0	0	0	0.43	0	0	0	0	0	0
BoWOX14c	Bol025403	0	0	0	0	0	0	0	0	0	0	0.11	0

## Sheet: B . napus
Gene name	Gene alias	Gene ID	NF1_FPKM	NF2_FPKM	NF3_FPKM	NQ1_FPKM	NQ2_FPKM	NQ3_FPKM	NS1_FPKM	NS2_FPKM	NS3_FPKM	NL1_FPKM	NL2_FPKM	NL3_FPKM
BnAWUSa	GSBRNA2T00065437001	BnaA07g02390D	0	0	0	0	0	0.17	0	0	0	0	0	0
BnAWUSb	GSBRNA2T00042123001	BnaA06g25450D	0	0	0	0	0	0.12	0	0	0	0	0	0
BnAWUSc	GSBRNA2T00016778001	BnaA02g36550D	0	0	0	0	0	0.17	0	0	0	0	0	0
BnCWUSd	GSBRNA2T00088229001	BnaC07g06960D	0	0	0	0.56	0.11	0.23	0	0	0	0	0	0
BnAWUSe	GSBRNA2T00045018001	BnaA09g09400D	0	0	0.11	0.21	0.21	0	0.64	0.2	0	0	0	0
BnCWOX1a	GSBRNA2T00055520001	BnaCnng51820D	0	0.37	0.19	0.28	0.28	0.38	0	0	0	1.63	0	0
BnCWOX1b	GSBRNA2T00123985001	BnaC03g40380D	0.09	0.28	0.19	0.22	0	0.19	0.09	0	0	0	0	0
BnAWOX1c	GSBRNA2T00004515001	BnaAnng11050D	0.45	0.55	0.65	0.89	0.93	2.94	0.09	0	0.34	0.73	0	0
BnAWOX1d	GSBRNA2T00153885001	BnaA05g22250D	1.65	1.56	0.66	1.11	0.56	1.62	0	0.09	0.17	4.17	0.1	1.46
BnCWOX3a	GSBRNA2T00127836001	BnaC04g39860D	0.75	0.6	0.46	0	0	0	0	0	0	0	0	0
BnAWOX3b	GSBRNA2T00138854001	BnaA03g22070D	0	0	0	0	0	0	0	0	0	0	0	0
BnAWOX3c	GSBRNA2T00050347001	BnaA04g16520D	0.15	0.46	0.31	0	0	0	0	0	0	0	0	0
BnCWOX3d	GSBRNA2T00101676001	BnaC03g26450D	0	0	0	0	0	0.67	0	0	0.3	0	0	0
BnAWOX4a	GSBRNA2T00095020001	BnaA08g04100D	1.21	3.38	1.79	10.07	2.19	12.24	27.2	20.33	12.3	2.8	0.6	0
BnCWOX4b	GSBRNA2T00071811001	BnaC08g04810D	4.47	6.39	1.39	16.41	7.69	25.98	35.25	36.73	19.1	3.41	1.21	0.33
BnCWOX4c	GSBRNA2T00032967001	BnaC05g25380D	0	0.29	0.28	0.39	0.33	0.2	3.05	4.87	2.08	0.91	0.46	0.67
BnAWOX4d	GSBRNA2T00077375001	BnaA05g18600D	0.41	1.39	0.57	1.67	0.98	2	18.33	18.21	13.66	0.6	1.23	1
BnCWOX5a	GSBRNA2T00111029001	BnaC05g41930D	0.2	0.4	0.4	0.2	0.2	0	0.41	0.57	0.37	0	0	1.88
BnAWOX5b	GSBRNA2T00000320001	BnaA05g27750D	0	0	0	0.4	0	0	0	0	0	0	0	0
BnAWOX5c	GSBRNA2T00119696001	BnaAnng01480D	0	0	0	0	0	0.41	0	0	0	0	0	0
BnAWOX6a	GSBRNA2T00072408001	BnaA09g18650D	0	0	0	0	0	0	0	0	0	0	0	0
BnAWOX6b	GSBRNA2T00008818001	BnaAnng35720D	0	0.24	0.74	0	0	0	0	0	0	0	0	0
BnCWOX6c	GSBRNA2T00136609001	BnaC08g39150D	0.12	0	0.12	0	0	0	0	0	0	0	0	0
BnAWOX6d	GSBRNA2T00055136001	BnaA09g45340D	0	0	0	0	0	0	0	0	0	0	0	0
BnCWOX7a	GSBRNA2T00106965001	BnaC09g49730D	0	0	0	0	0	0	0	0	0	0	0	0
BnAWOX7b	GSBRNA2T00136241001	BnaA10g24790D	0	0	0.2	0	0.39	0	0	0.19	0	0	0	0
BnCWOX7c	GSBRNA2T00078643001	BnaC02g02200D	0.8	0.6	2.02	0.4	0	0	0	0	0	0	0	0
BnCWOX8a	GSBRNA2T00146800001	BnaC02g32050D	0	0	0	0	0.05	0.21	0	0	0	0	0	0
BnAWOX8b	GSBRNA2T00091693001	BnaA02g24210D	0	0	0.11	0	0.05	0	0	0	0	0	0	0
BnCWOX9a	GSBRNA2T00132303001	BnaC03g18850D	2.22	0.95	1.71	0.32	0.08	0	0	0.08	0	0.09	0	0
BnAWOX9b	GSBRNA2T00095278001	BnaA05g09770D	0	0	0.08	0.08	0.08	0	0	0	0	0	0	0
BnCWOX9c	GSBRNA2T00084244001	BnaCnng62530D	0.08	0.32	0	0	0.17	0.25	0	0	0	0	0	0
BnCWOX11a	GSBRNA2T00097213001	BnaC05g48100D	0	0	0	0	0	0	0	0	0	0	0	0
BnAWOX11b	GSBRNA2T00015364001	BnaA01g34040D	0	0	0	0	0	0	0	0	0	0	0	0
BnCWOX11b	GSBRNA2T00044464001	BnaC01g40590D	0	0	0	0	0	0	0	0	0	0	0	0
BnAWOX11c	GSBRNA2T00004123001	BnaA05g32800D	0	0	0	0	0	0	0	0	0	0	0	0
BnAWOX11d	GSBRNA2T00030069001	BnaAnng41310D	0	0	0	0	0	0	0	0	0	0	0	0
BnCWOX12a	GSBRNA2T00114830001	BnaC02g07490D	0	0	0	0	0	0	0	0	0	0	0	0
BnCWOX12b	GSBRNA2T00052050001	BnaCnng49570D	0	0	0	0	0	0	0	0	0	0	0	0
BnAWOX12c	GSBRNA2T00065904001	BnaA10g16970D	0.12	0.12	0	0	0.25	0	0	0	0	0	0	0
BnCWOX12d	GSBRNA2T00094778001	BnaC09g40100D	0	0	0	0	0	0	0	0	0.11	0	0	0
BnCWOX13a	GSBRNA2T00100083001	BnaC07g45680D	3.29	3.83	3.37	4.25	2.67	5.45	13.07	12.31	17.18	14.25	11.59	9.54
BnAWOX13b	GSBRNA2T00071475001	BnaA03g53400D	3.78	4.31	4	3.68	3.44	2.83	12.14	10.33	11.91	12.13	9.16	4.25
BnCWOX13c	GSBRNA2T00130935001	BnaC01g03050D	3.35	5.31	3.04	8.34	6.81	9.62	13.62	16.27	14.69	24.18	8.64	10.46
BnAWOX13d	GSBRNA2T00121409001	BnaA01g01910D	3.77	6.49	3.72	10.07	6.42	7.12	9.25	11.07	12.07	13.71	5.41	11.39
BnAWOX13e	GSBRNA2T00027279001	BnaA08g14960D	0	0	0	0	0	0	0	0	0	0.48	0	0
BnCWOX13f	GSBRNA2T00073314001	BnaC03g62360D	0	0	0	0	0	0	0	0	0	0	0	0
BnCWOX14a	GSBRNA2T00050975001	BnaCnng49040D	0	0	0	4.07	2.65	1.09	1.62	2.67	1.47	1.33	0	0
BnAWOX14b	GSBRNA2T00043201001	BnaA06g14590D	0	0	0	0.74	1.47	0.94	0.94	1.04	0.51	1.77	0.4	0.43
BnCWOX14c	GSBRNA2T00155138001	BnaC04g46990D	0	0	0	0	0	0	0.2	0.18	0.54	0.41	0	0
BnCWOX14d	GSBRNA2T00050606001	BnaC07g15200D	0	0	0	0	0	0	0	0	0.18	0	0	0
BnAWOX14e	GSBRNA2T00112333001	BnaA07g11310D	0	0	0	0	0	0	0	0	0	0	0	0
