# Supplementary material for: Genome-wide identification and analysis of the WUSCHEL-related homeobox (WOX) gene family in allotetraploid Brassica napus reveals changes in WOX genes during polyploidization
Source: BMC Genomics. 2019 Apr 25;20:317. doi: 10.1186/s12864-019-5684-3 (PMC6482515; doi:10.1186/s12864-019-5684-3)
Supplement: Supplementary file 4 — Table S4. The |log2FC| of WOX genes in four tissues. (XLSX 10 kb) [file 12864_2019_5684_MOESM4_ESM.xlsx]

## Sheet: table S2
Table S4 The |log2FC| of WOX genes in four tissues.
Gene name	|log2FC| in flowers	|log2FC| in leaves	|log2FC| in siliques	|log2FC| in stems
WUS	3.49476	5.05889	1.80735	8.12928
WOX3	4.84235	4.73697	6.80305	5.64386
WOX4	1.28116	4.12301	0.469929	0.100227
WOX6	6.05889	0	0	0
WOX7	5.64674	8.14636	0.771376	5.98489
WOX8	1.11548	0	4.1788	0
WOX9	2.39023	3.90689	0.172181	3.90689
WOX12	0.600393	6.6598	0.607683	7.6677
WOX13	3.5099	2.24617	6.66724	3.22158
WOX14	1.24393	0.378512	0.42218	0.371969
The value of |log2FC| > 1 means the gene expression was biased to B. rapa, otherwise, |log2FC| < 1 means it was biased to B. oleracea, and |log2FC| = 0 means this gene had no obvious bias.
